# Supplementary material for: Color Variation and Secondary Metabolites’ Footprint in a Taxonomic Complex of Phyteuma sp. (Campanulaceae)
Source: Plants (Basel). 2022 Oct 28;11(21):2894. doi: 10.3390/plants11212894 (PMC9658285; doi:10.3390/plants11212894)
Supplement: Supplementary file 1 [file plants-11-02894-s001.zip]

Archive with 1 entries (1 files):
- plants-1955098-Supplementary.pdf
